# Supplementary material for: Albuminuria as a Key Factor Associated with Ambulatory Arterial Stiffness: A Hierarchical Multivariable Analysis
Source: J Clin Med. 2026 Feb 14;15(4):1498. doi: 10.3390/jcm15041498 (PMC12941870; doi:10.3390/jcm15041498)
Supplement: Supplementary file 1 [file jcm-15-01498-s001.zip]

Archive with 1 entries (1 files):
- jcm-4130981-supplementary.pdf
